# Supplementary material for: Real-World Evidence on Low-Dose Olanzapine (≤1.25 mg) for Personalized Antipsychotic Dosing
Source: J Pers Med. 2025 Aug 15;15(8):380. doi: 10.3390/jpm15080380 (PMC12387202; doi:10.3390/jpm15080380)
Supplement: Supplementary file 1 [file jpm-15-00380-s001.zip]

Archive with 1 entries (1 files):
- jpm-3742080-supplementary.pdf
